# Supplementary material for: Genetic Effects Analysis of QTLs for Rice Grain Size Based on CSSL-Z403 and Its Dissected Single and Dual-Segment Substitution Lines
Source: Int J Mol Sci. 2023 Jul 27;24(15):12013. doi: 10.3390/ijms241512013 (PMC10418668; doi:10.3390/ijms241512013)
Supplement: Supplementary file 1 [file ijms-24-12013-s001.zip]

Archive with 3 entries (3 files):
- ijms-2481532-supplementary.pdf
- Supplement data 1.pdf
- Supplement data 2.pdf
